# Supplementary material for: A Supramolecular Approach to Antimicrobial Surfaces
Source: Molecules. 2022 Sep 5;27(17):5731. doi: 10.3390/molecules27175731 (PMC9457607; doi:10.3390/molecules27175731)
Supplement: Supplementary file 1 [file molecules-27-05731-s001.zip]

Archive with 1 entries (1 files):
- molecules-1863334-supplementary.pdf
